# Supplementary material for: ASXL1 c.1934dup;p.Gly646Trpfs*12—a true somatic alteration requiring a new approach
Source: Blood Cancer J. 2017 Dec 20;7(12):656. doi: 10.1038/s41408-017-0025-8 (PMC5802455; doi:10.1038/s41408-017-0025-8)
Supplement: Supplementary file 5 — Supplementary Table 1 [file 41408_2017_25_MOESM5_ESM.xlsx]

## Sheet: Supplementary Table 1
Supplementary Table 1:
SAMPLES		MASSIVELY PARALLEL SEQUENCING - PMCC-MAP							SANGER SEQUENCING			FRAGMENT ANALYSIS
		Primal		Canary		Coverage
		ASXL1 c.1934dupG VAF	ASXL1 c.1934dupG VAF-1	ASXL1 c.1934dupG VAF	ASXL1 c.1934dupG VAF-1	Paired reads	Paired reads-1		ASXL1 c.1934dupG	Other truncating ASXL1 mutations		+1 bp	+1 bp peak height ratio	Other fragment lengths
MDS 1					3.46639	941	969		NOT DETECTED			NOT DETECTED
MDS 2		4.26	4.73	6.90608	7.62251	1048	1097		DETECTED			DETECTED	0.54
MDS 3						1308	1247		NOT DETECTED			NOT DETECTED
MDS 4						1181	975		NOT DETECTED			NOT DETECTED
MDS 5		6.45	5.12	8.20158	7.6	1040	1017		DETECTED			DETECTED	0.59
MDS 6				3.26721		851	1015		NOT DETECTED			NOT DETECTED
MDS 7		9.8	6.96	10	7.23271	1122	1005		DETECTED			DETECTED	0.48
MDS 8					3.06793	1249	1407		NOT DETECTED			NOT DETECTED
MDS 9		11.15	6.88	10.3972	7.08215	883	1088		DETECTED			DETECTED	0.56
MDS 10						1111	1083		NOT DETECTED			NOT DETECTED
MDS 11						982	959		NOT DETECTED			NOT DETECTED
MDS 12						871	927		NOT DETECTED	c.1900_1922del		NOT DETECTED		22 bp deletion
MDS 13				3.09789	3.18772	816	830		NOT DETECTED			NOT DETECTED
MDS 14						766	842		NOT DETECTED			NOT DETECTED
MDS 15						685	919		NOT DETECTED			NOT DETECTED
MDS 16					3.1746	785	898		NOT DETECTED	c.1779dup		DETECTED	0.47
MDS 17						1047	1024		NOT DETECTED	c.1934del		NOT DETECTED		1 bp deletion
MDS 18				3.05733		794	872		NOT DETECTED			NOT DETECTED
MDS 19				3.3092		992	884		NOT DETECTED			NOT DETECTED
MDS 20						951	1047		NOT DETECTED			NOT DETECTED
MDS 21		4.04	4.23	6.93512	6.66667	891	659		DETECTED			DETECTED	0.45
MDS 22						786	827		NOT DETECTED			NOT DETECTED
MDS 23		11.54	7.71	11.7342	8.24545	993	1074		DETECTED			DETECTED	0.59
MDS 24						697	874		NOT DETECTED			NOT DETECTED
MDS 25					3.26609	946	1067		NOT DETECTED			NOT DETECTED
MDS 26					3.07355	861	926		NOT DETECTED			NOT DETECTED
MDS 27				3.18681	3.08008	942	980		NOT DETECTED			NOT DETECTED
MDS 28				3.19635	3.2563	904	965		NOT DETECTED			NOT DETECTED
MDS 29				4.59906	4.39189	872	886		DETECTED			DETECTED	0.26
MDS 30				3.06346		943	899		NOT DETECTED			NOT DETECTED
MDS 31					3.47594	828	768		NOT DETECTED			NOT DETECTED
MDS 32						715	796		NOT DETECTED			NOT DETECTED
MDS 33		4.77	5.42	7.7044	8.4425	661	697		DETECTED			DETECTED	0.53
MDS 34				3.43008		769	906		NOT DETECTED			NOT DETECTED
MDS 35						825	1028		NOT DETECTED			NOT DETECTED
MDS 36		4.88	6.19	4.947	6.70886	856	823		DETECTED			DETECTED	0.52
MDS 37					3.75	725	822		NOT DETECTED			NOT DETECTED
MDS 38						775	792		NOT DETECTED	c.1912_1913del		NOT DETECTED		2 bp deletion
MDS 39						795	815		NOT DETECTED			NOT DETECTED
MDS 40				4.50928	4.64286	766	873		DETECTED			DETECTED	0.36
MDS 41					3.02198	700	745		NOT DETECTED			NOT DETECTED
MDS 42						597	706		NOT DETECTED			NOT DETECTED
MDS 43						838	688		NOT DETECTED			NOT DETECTED
MDS 44			4.48	5.56199	8.16944	828	680		DETECTED			DETECTED	0.59
MDS 45				3.19803		823	728		NOT DETECTED			NOT DETECTED
MDS 46						686	798		NOT DETECTED			NOT DETECTED
MDS 47		8.19	8.95	7.80591	9.27374	975	931		DETECTED			DETECTED	0.55
MPN 1		3.4		3.56265		832	922		NOT DETECTED			NOT DETECTED
MPN 2						1580	1308		NOT DETECTED	c.1932_1933insT		DETECTED	0.78
MPN 3						478	442		NOT DETECTED	c.1754_1755dupGGTT		NOT DETECTED
MPN 4						736	1058		NOT DETECTED			NOT DETECTED
MPN 5					3.20285	578	802		NOT DETECTED			NOT DETECTED
MPN 6		3.32	4.47	3.32	4.35339	1925	1045		NOT DETECTED			NOT DETECTED
MPN 7				3.36474	3.18919	1863	1189		NOT DETECTED			NOT DETECTED
MPN 8						332	373		NOT DETECTED			NOT DETECTED
MPN 9		4.06	3.39	4.23729	4.06732	723	732		DETECTED			DETECTED	0.17
MPN 10		3.51		3.79404		747	922		NOT DETECTED			NOT DETECTED
MPN 11			3.07			948	1102		NOT DETECTED			NOT DETECTED
MPN 12						973	829		NOT DETECTED			NOT DETECTED
MPN 13				4.03727		416	352		NOT DETECTED			NOT DETECTED
MPN 14						777	957		NOT DETECTED			NOT DETECTED
MPN 15						800	1205		NOT DETECTED			NOT DETECTED
MPN 16						1456	283		NOT DETECTED			NOT DETECTED
MPN 17			3.15		3.12076	0	744		NOT DETECTED			NOT DETECTED
MPN 18					3.15657	1394	1625		NOT DETECTED			NOT DETECTED
MPN 19					3.05398	1202	1451		NOT DETECTED			NOT DETECTED
MPN 20			3.68		3.43725	1016	1266		DETECTED			DETECTED	0.12
MPN 21						1650	1619		NOT DETECTED			NOT DETECTED
MPN 22						1058	939		NOT DETECTED			NOT DETECTED
MPN 23						885	866		NOT DETECTED			NOT DETECTED
MPN 24						764	904		NOT DETECTED			NOT DETECTED
MPN 25		3.52		3.69344		1078	1242		NOT DETECTED			NOT DETECTED
MPN 26						1091	942		NOT DETECTED			NOT DETECTED
MPN 27		5.52	5.9	7.06714	7.01754	860	978		DETECTED			DETECTED	0.53
MPN 28						1277	884		NOT DETECTED			NOT DETECTED
MPN 29						950	1090		NOT DETECTED			NOT DETECTED
MPN 30						969	877		NOT DETECTED			NOT DETECTED
MPN 31					3.50155	973	985		NOT DETECTED			NOT DETECTED
MPN 32					3.47826	997	1288		NOT DETECTED			NOT DETECTED
MPN 33						1125	1119		NOT DETECTED			NOT DETECTED
MPN 34		3.01		3.21577		1011	985		NOT DETECTED			NOT DETECTED
MPN 35			3.02			1087	1026		NOT DETECTED			NOT DETECTED
MPN 36						787	980		NOT DETECTED			NOT DETECTED
MPN 37		3.03				1209	1158		NOT DETECTED			NOT DETECTED
MPN 38						1008	1145		NOT DETECTED			NOT DETECTED
MPN 39						1072	1037		NOT DETECTED			NOT DETECTED
MPN 40						1039	439		NOT DETECTED			NOT DETECTED
MPN 41			3.23		3.19018	1010	849		NOT DETECTED			NOT DETECTED
MPN 42		6.66	6.79	6.70181	6.93013	1354	1784		DETECTED			DETECTED	0.46
MPN 43		3.18	3.79	3.86473	3.50242	669	861		NOT DETECTED			NOT DETECTED
MPN 44		3.23	4.11		4.30233	822	895		NOT DETECTED	c.1779dup		DETECTED	0.55
MPN 45		3.11		3.13253		871	960		NOT DETECTED			NOT DETECTED
MPN 46						855	1113		NOT DETECTED			NOT DETECTED
MPN 47		3.32	3.11	3.62239	3.19361	933	1032		NOT DETECTED			NOT DETECTED
MPN 48						843	970		NOT DETECTED			NOT DETECTED
MPN 49			3.26		3.11245	2013	2016		NOT DETECTED			NOT DETECTED
MPN 50		3.83	4.27	3.65782	4.41014	1721	2780		NOT DETECTED			NOT DETECTED
MPN 51		3.41	3.44	3.77166	3.12751	1018	1271		NOT DETECTED			NOT DETECTED
MPN 52		3.37	3.18	3.4629		1451	1797		NOT DETECTED			NOT DETECTED
MPN 53		5.5	9.41	5.93952	10.0247	963	1245		DETECTED			DETECTED	0.6
MPN 54						1705	2211		NOT DETECTED			NOT DETECTED
MPN 55					3.11017	1084	1948		NOT DETECTED			NOT DETECTED
MPN 56		6.48	7.85	5.94262	7.38255	986	1212		DETECTED			DETECTED	0.33
MPN 57						764	1017		NOT DETECTED			NOT DETECTED
MPN 58		3.85	3.82	3.25444	4.04255	718	987		NOT DETECTED			NOT DETECTED
MPN 59						988	1154		NOT DETECTED			NOT DETECTED
MPN 60		3.62		3.34873		902	1065		NOT DETECTED			NOT DETECTED
MPN 61						540	838		NOT DETECTED			NOT DETECTED
MPN 62		3.41		3.16384		929	1090		NOT DETECTED	c.1779dup		DETECTED	0.49
MPN 63		3.38	3.28	3.44262	4.19162	636	875		NOT DETECTED			NOT DETECTED
MPN 64			3.08			951	1208		NOT DETECTED			NOT DETECTED
MPN 65		3.46		3.61083		1042	1494		NOT DETECTED			NOT DETECTED
MPN 66						1362	1377		NOT DETECTED			NOT DETECTED
MPN 67		3.03	3.19	3.0914	3.26087	776	1145		NOT DETECTED			NOT DETECTED
MPN 68						1130	1516		NOT DETECTED			NOT DETECTED
MPN 69			3.62		3.61083	771	1037		NOT DETECTED			NOT DETECTED
MPN 70				3.56347		469	749		NOT DETECTED			NOT DETECTED
MPN 71			4.04		4.33526	828	1086		NOT DETECTED			NOT DETECTED
MPN 72		3.9		3.89322		931	993		NOT DETECTED			NOT DETECTED
MPN 73		4.12		4.01929		1268	1196		NOT DETECTED			NOT DETECTED
MPN 74						1330	1308		NOT DETECTED			NOT DETECTED
MPN 75		3.05		3.08333		1237	1118		NOT DETECTED			NOT DETECTED
MPN 76		3.56		3.71456		1062	1322		NOT DETECTED			NOT DETECTED
MPN 77		11.26	8.17	11.625	8.30527	833	918		DETECTED			DETECTED	0.55
MPN 78		3.14				1341	1225		NOT DETECTED	c.1773C>G		NOT DETECTED
MPN 79			4.87		4.86726	544	693		NOT DETECTED			NOT DETECTED
MPN 80		3.57	4.16	3.84232	4.01477	2093	2242		NOT DETECTED			NOT DETECTED
MPN 81						982	1419		NOT DETECTED			NOT DETECTED
AML 1		3.07	3.63		3.48749	1077	1357		NOT DETECTED			NOT DETECTED
AML 2						1021	1162		NOT DETECTED			NOT DETECTED
AML 3			3.47		3.37079	1173	988		NOT DETECTED			NOT DETECTED
AML 4		3.41	3.4	3.4588	3.3195	1004	983		NOT DETECTED			NOT DETECTED
AML 5		3.02	3.25		3.1746	982	1079		NOT DETECTED			NOT DETECTED
AML 6		3.99	4.74	4.10424	4.66073	1557	1501		NOT DETECTED			NOT DETECTED
AML 7		3.36		3.23591	3.13273	969	1248		NOT DETECTED			NOT DETECTED
AML 8		3.79		3.83104		1031	864		NOT DETECTED			NOT DETECTED
AML 9		3.3		3.37955	3.17597	1177	1151		NOT DETECTED			NOT DETECTED
AML 10			3.54		3.43096	1073	1236		NOT DETECTED			NOT DETECTED
AML 11						1258	1221		NOT DETECTED			NOT DETECTED
AML 12			3.14			1229	1077		NOT DETECTED			NOT DETECTED
AML 13						991	1268		NOT DETECTED			NOT DETECTED
AML 14		3.21		3.17029		1120	1181		NOT DETECTED			NOT DETECTED
AML 15			3.77		3.96197	1132	1286		NOT DETECTED			NOT DETECTED
AML 16						1209	1239		NOT DETECTED			NOT DETECTED
AML 17		3.12	17.6	10.3825	3.18367	955	1239		DETECTED			DETECTED	0.59
AML 18			3.28		3.18966	1163	1185		NOT DETECTED			NOT DETECTED
AML 19		3.43	3.93	3.41262	3.83333	979	1239		NOT DETECTED			NOT DETECTED
AML 20		3.26		3.10559		972	1085		NOT DETECTED			NOT DETECTED
AML 21		3.14		3.03867		1113	1178		NOT DETECTED			NOT DETECTED
AML 22		3.85	4.16	4.26035	4.11899	880	915		NOT DETECTED			NOT DETECTED
AML 23			3.15			860	854		NOT DETECTED			NOT DETECTED
AML 24						944	1047		NOT DETECTED			NOT DETECTED
AML 25			3.58		3.65297	941	922		NOT DETECTED			NOT DETECTED
AML 26			3.17		3.3092	948	1010		NOT DETECTED			NOT DETECTED
AML 27			3.44		3.49586	839	1123		NOT DETECTED			NOT DETECTED
AML 28						809	1131		NOT DETECTED			NOT DETECTED
AML 29			3.79		3.86831	783	1245		NOT DETECTED			NOT DETECTED
AML 30					3.33333	1130	547		NOT DETECTED			NOT DETECTED
AML 31		3.7		3.53403		801	1206		NOT DETECTED			NOT DETECTED
AML 32			3.53		3.4127	1063	1297		NOT DETECTED			NOT DETECTED
AML 33				3.47985	3.12815	567	1023		NOT DETECTED			NOT DETECTED
AML 34						980	1018		NOT DETECTED			NOT DETECTED
AML 35			3.61		3.73406	837	1144		NOT DETECTED			NOT DETECTED
AML 36						1152	955		NOT DETECTED			NOT DETECTED
AML 37			3.09		3.10559	1004	1167		NOT DETECTED			NOT DETECTED
AML 38				3.08411		1116	1135		NOT DETECTED			NOT DETECTED
AML 39				3.04519		1052	1222		NOT DETECTED			NOT DETECTED
AML 40		7.13	8.73	7.58048	8.42491	1000	851		DETECTED			DETECTED	0.57
AML 41			3.54		3.81033	1210	1223		NOT DETECTED			NOT DETECTED
AML 42		4.82		4.92505		973	1048		NOT DETECTED			NOT DETECTED
AML 43				3.03797		823	910		NOT DETECTED	c.2060_2061del		NOT DETECTED		2 bp deletion
AML 44						1334	1137		NOT DETECTED			NOT DETECTED
AML 45		3.62		3.34169		1200	1123		NOT DETECTED			NOT DETECTED
AML 46						1195	1079		NOT DETECTED			NOT DETECTED
AML 47			3.51		3.51533	1278	1367		NOT DETECTED			NOT DETECTED
AML 48						1157	1342		NOT DETECTED	c.1900_1922del		NOT DETECTED
AML 49		3.26	3.14			1177	1396		NOT DETECTED			NOT DETECTED
AML 50		8.97	8.33	8.10811	7.31908	1145	1196		DETECTED			DETECTED	0.62
AML 51		3.07	3.12		3.08686	1179	1410		NOT DETECTED			NOT DETECTED
AML 52		3.29				1383	672		NOT DETECTED			NOT DETECTED
AML 53		3.38	3.8			1042	1490		NOT DETECTED			NOT DETECTED
AML 54		3.09	3.14		3.2538	1320	1384		NOT DETECTED			NOT DETECTED
AML 55			3.93		3.28597	1286	1138		NOT DETECTED			NOT DETECTED
AML 56						1413	1226		NOT DETECTED			NOT DETECTED
AML 57		3.82		3.42903		1262	1477		NOT DETECTED			NOT DETECTED
AML 58		6.48	9.64	6.90909	9.39227	1143	1296		DETECTED			DETECTED	0.46
